# Supplementary material for: Structural and Superconducting Proximity Effect of SnPb Bimetallic Nanoalloys
Source: Nanomaterials (Basel). 2022 Dec 5;12(23):4323. doi: 10.3390/nano12234323 (PMC9738066; doi:10.3390/nano12234323)
Supplement: Supplementary file 1 [file nanomaterials-12-04323-s001.zip]

Archive with 1 entries (1 files):
- nanomaterials-2074043-SI.pdf
